# Supplementary material for: Circulating SPINT1 Is Reduced in a Preeclamptic Cohort with Co-Existing Fetal Growth Restriction
Source: J Clin Med. 2022 Feb 9;11(4):901. doi: 10.3390/jcm11040901 (PMC8877863; doi:10.3390/jcm11040901)
Supplement: Supplementary file 1 [file jcm-11-00901-s001.zip]

Archive with 1 entries (1 files):
- jcm-1510051-supplementary.pdf
